# Supplementary material for: Determinants of COVID-19 Vaccination Intention among Health Care Workers in France: A Qualitative Study
Source: Vaccines (Basel). 2022 Oct 4;10(10):1661. doi: 10.3390/vaccines10101661 (PMC9611955; doi:10.3390/vaccines10101661)
Supplement: Supplementary file 1 [file vaccines-10-01661-s001.zip]

Archive with 1 entries (1 files):
- vaccines-1923979-supplementary.pdf
